# Supplementary material for: ETHE1 overexpression promotes SIRT1 and PGC1α mediated aerobic glycolysis, oxidative phosphorylation, mitochondrial biogenesis and colorectal cancer
Source: Oncotarget. 2019 Jun 18;10(40):4004–17. doi: 10.18632/oncotarget.26958 (PMC6592291; doi:10.18632/oncotarget.26958)
Supplement: Supplementary file 2 [file oncotarget-10-4004-s002.xlsx]

## Sheet: Sheet1
66 non-redundant proteins (each with p<0.01 distinguished FAP from control) were down-regulated more than 0.5 fold in FAP.
Annotation Cluster 1	Enrichment Score: 14.955196461357767
Category	Term	Count	%	PValue	Genes	List Total	Pop Hits	Pop Total	Fold Enrichment	Bonferroni	Benjamini	FDR
UP_SEQ_FEATURE	transit peptide:Mitochondrion	24	36.3636	4.13773e-21	P00367, P54868, P49411, Q13011, O95571, P38646, P05091, O95831, P16219, P31040, P11177, P11310, P10809, P04179, P23786, P30084, P30048, P55809, P28331, Q92947, P07954, Q99798, Q16836	66	467	19113	14.8826	9.103e-19	9.103e-19	5.26707e-18
SP_PIR_KEYWORDS	transit peptide	24	36.3636	5.52638e-21	P00367, P54868, P49411, Q13011, O95571, P38646, P05091, O95831, P16219, P31040, P11177, P11310, P10809, P04179, P23786, P30084, P30048, P55809, P28331, Q92947, P07954, Q99798, Q16836	66	476	19235	14.6944	1.12738e-18	5.63691e-19	6.9492e-18
SP_PIR_KEYWORDS	mitochondrion	26	39.3939	6.56317e-18	P00367, O95571, P05091, O95831, P31040, P11310, P23786, P30048, Q92947, P54868, P49411, Q13011, P38646, P16219, P11177, P10809, P04179, P30084, P28331, P55809, P21397, P07954, O75947, Q99798, Q16836	66	832	19235	9.10748	1.33889e-15	4.46296e-16	8.25292e-15
GOTERM_CC_FAT	GO:0044429~mitochondrial part	25	37.8788	1.16184e-16	P00367, P54868, P49411, P04040, O95571, P38646, P05091, O95831, P16219, P31040, P11177, P11310, P10809, P04179, P23786, P30084, P55809, P28331, P21397, Q92947, O75947, P07954, Q99798, Q16836	63	595	12782	8.52474	1.92069e-14	1.92069e-14	1.33227e-13
GOTERM_CC_FAT	GO:0005739~mitochondrion	30	45.4545	1.62211e-15	P00367, O95571, P04040, P05091, Q16555, O95831, P31040, P11310, P23786, P30048, Q92947, Q99497, P54868, P49411, Q13011, P38646, P16219, P11177, P10809, P04179, P30084, P55809, P28331, P07339, P21397, P07954, O75947, Q99798, Q16836	63	1087	12782	5.59951	2.88103e-13	1.43996e-13	2.04281e-12
GOTERM_CC_FAT	GO:0031980~mitochondrial lumen	17	25.7576	7.62894e-15	P00367, P54868, P49411, O95571, P38646, P05091, P16219, P11177, P11310, P10809, P04179, P30084, P55809, P07954, Q92947, Q99798, Q16836	63	227	12782	15.1943	1.32527e-12	4.41758e-13	9.37028e-12
GOTERM_CC_FAT	GO:0005759~mitochondrial matrix	17	25.7576	7.62894e-15	P00367, P54868, P49411, O95571, P38646, P05091, P16219, P11177, P11310, P10809, P04179, P30084, P55809, P07954, Q92947, Q99798, Q16836	63	227	12782	15.1943	1.32527e-12	4.41758e-13	9.37028e-12
GOTERM_CC_FAT	GO:0031974~membrane-enclosed lumen	34	51.5152	9.37676e-13	O00151, O75356, P00367, Q02790, P14866, Q9UMS4, O75494, P60709, P04040, O95571, P05091, O95831, P11310, P48643, Q92947, P30101, P54868, P49411, P02768, P22626, P38646, P16219, Q03252, P02545, P11177, P10809, P04179, P30084, P55809, P28331, P07954, Q99798, Q16836	63	1856	12782	3.71671	1.62221e-10	4.05552e-11	1.14735e-09
GOTERM_CC_FAT	GO:0043233~organelle lumen	32	48.4848	2.32217e-11	O00151, O75356, P00367, Q02790, P14866, Q9UMS4, O75494, P60709, O95571, P05091, O95831, P11310, P48643, Q92947, P30101, P54868, P49411, P02768, P22626, P38646, P16219, Q03252, P02545, P11177, P10809, P04179, P30084, P55809, P07954, Q99798, Q16836	63	1820	12782	3.56728	4.01734e-09	8.03469e-10	2.84137e-08
GOTERM_CC_FAT	GO:0070013~intracellular organelle lumen	31	46.9697	7.82739e-11	O00151, O75356, P00367, P14866, Q02790, Q9UMS4, O75494, P60709, O95571, P05091, O95831, P11310, P48643, Q92947, P30101, P54868, P49411, P22626, P38646, P16219, Q03252, P02545, P11177, P10809, P04179, P30084, P55809, P07954, Q99798, Q16836	63	1779	12782	3.53544	1.35414e-08	2.2569e-09	9.57749e-08
Annotation Cluster 2	Enrichment Score: 4.873892657193301
Category	Term	Count	%	PValue	Genes	List Total	Pop Hits	Pop Total	Fold Enrichment	Bonferroni	Benjamini	FDR
GOTERM_CC_FAT	GO:0005740~mitochondrial envelope	13	19.697	6.43539e-07	O95831, P31040, P54868, P10809, P04179, P23786, P28331, P21397, Q92947, O75947, P04040, Q16836	63	419	12782	6.29488	0.000111326	1.59045e-05	0.000787423
GOTERM_CC_FAT	GO:0031967~organelle envelope	15	22.7273	1.15477e-06	P54868, P04040, O95831, Q03252, P31040, P02545, P10809, P23786, P04179, P28331, P21397, O75947, Q92947, Q16836	63	620	12782	4.9086	0.000199755	2.49716e-05	0.00141295
GOTERM_CC_FAT	GO:0031975~envelope	15	22.7273	1.19985e-06	P54868, P04040, O95831, Q03252, P31040, P02545, P10809, P23786, P04179, P28331, P21397, O75947, Q92947, Q16836	63	622	12782	4.89282	0.000207552	2.30635e-05	0.00146811
GOTERM_CC_FAT	GO:0019866~organelle inner membrane	11	16.6667	3.64847e-06	P31040, Q03252, P02545, P54868, P10809, P23786, P04179, P28331, O75947, Q92947, Q16836	63	329	12782	6.78352	0.000630988	6.31167e-05	0.00446413
GOTERM_CC_FAT	GO:0005743~mitochondrial inner membrane	9	13.6364	0.000108216	P31040, P54868, P10809, P23786, P04179, P28331, O75947, Q92947, Q16836	63	306	12782	5.96732	0.0185482	0.00170059	0.132331
GOTERM_CC_FAT	GO:0031966~mitochondrial membrane	10	15.1515	0.000109496	P31040, P54868, P10809, P23786, P04179, P28331, P21397, O75947, Q92947, Q16836	63	394	12782	5.14946	0.0187656	0.00157741	0.133896
GOTERM_CC_FAT	GO:0031090~organelle membrane	14	21.2121	0.0019804	P54868, O75351, P04040, Q03252, P31040, P02545, P10809, P23786, P04179, P28331, P21397, O75947, Q92947, Q16836	63	1096	12782	2.59165	0.290326	0.0188724	2.39641
Annotation Cluster 3	Enrichment Score: 4.250190470596453
Category	Term	Count	%	PValue	Genes	List Total	Pop Hits	Pop Total	Fold Enrichment	Bonferroni	Benjamini	FDR
SP_PIR_KEYWORDS	oxidoreductase	17	25.7576	3.93544e-11	P00367, P00352, O60701, P04040, P05091, O95831, P16219, P31040, P11177, P11310, P04179, P30048, P28331, P21397, Q92947, Q16836	66	562	19235	8.81578	8.0283e-09	2.00707e-09	4.94866e-08
GOTERM_BP_FAT	GO:0055114~oxidation reduction	17	25.7576	1.41869e-08	P00367, P00352, O60701, P04040, P05091, O95831, P16219, P31040, P11177, P11310, P04179, P30048, P28331, P21397, Q92947, Q16836	62	639	13528	5.80484	1.16615e-05	1.16615e-05	2.18545e-05
SP_PIR_KEYWORDS	Flavoprotein	8	12.1212	7.21823e-08	P16219, O95831, P31040, P11177, P11310, P21397, Q92947	66	107	19235	21.7899	1.47251e-05	2.45419e-06	9.07663e-05
KEGG_PATHWAY	hsa00650:Butanoate metabolism	7	10.6061	2.13963e-07	P16219, P11177, P54868, P30084, P55809, Q16836, P05091	42	34	5085	24.9265	1.43354e-05	1.43354e-05	0.000219447
GOTERM_MF_FAT	GO:0050662~coenzyme binding	10	15.1515	2.66319e-07	P16219, O95831, P31040, P00367, P11310, O60701, Q92947, P04040, Q16836	66	181	12983	10.8681	6.09853e-05	6.09853e-05	0.000341195
GOTERM_MF_FAT	GO:0048037~cofactor binding	11	16.6667	3.98617e-07	P16219, O95831, P31040, P00367, P11310, P02768, O60701, Q92947, P04040, Q16836	66	249	12983	8.69009	9.12792e-05	4.56407e-05	0.000510687
KEGG_PATHWAY	hsa00071:Fatty acid metabolism	7	10.6061	5.893e-07	P16219, P11310, P23786, P30084, Q92947, Q16836, P05091	42	40	5085	21.1875	3.94823e-05	1.97414e-05	0.000604402
COG_ONTOLOGY	Lipid metabolism	7	10.6061	7.82648e-07	P16219, P11310, P30084, P55809, Q13011, Q92947, Q16836	13	64	1950	16.4062	3.91323e-06	3.91323e-06	0.000340378
UP_SEQ_FEATURE	binding site:Substrate; via amide nitrogen	5	7.57576	1.02742e-06	P16219, P11310, P30084, Q13011, Q92947	66	23	19113	62.9545	0.000226007	0.00011301	0.00130783
KEGG_PATHWAY	hsa00280:Valine, leucine and isoleucine degradation	7	10.6061	1.05834e-06	P16219, P54868, P11310, P30084, P55809, Q16836, P05091	42	44	5085	19.2614	7.09066e-05	2.36361e-05	0.00108547
GOTERM_MF_FAT	GO:0009055~electron carrier activity	10	15.1515	1.42543e-06	P16219, O95831, P31040, P11310, P28331, P21397, O60701, Q92947, P05091	66	221	12983	8.901	0.00032637	0.000108802	0.00182617
UP_SEQ_FEATURE	nucleotide phosphate-binding region:FAD	6	9.09091	1.99767e-06	P16219, O95831, P31040, P11310, Q92947	66	61	19113	28.4844	0.000439392	0.000146486	0.00254289
SP_PIR_KEYWORDS	fatty acid metabolism	6	9.09091	2.10135e-06	P16219, P11310, P23786, P30084, Q13011, Q16836	66	62	19235	28.2038	0.000428584	6.12376e-05	0.00264233
SP_PIR_KEYWORDS	FAD	7	10.6061	2.35861e-06	P16219, O95831, P31040, P11310, P21397, Q92947	66	114	19235	17.8954	0.000481042	6.01429e-05	0.00296582
UP_SEQ_FEATURE	region of interest:Substrate binding	7	10.6061	5.24256e-06	P16219, P11310, P30084, P06733, O60701, P07954, Q92947	66	130	19113	15.5934	0.0011527	0.00014416	0.00667325
GOTERM_BP_FAT	GO:0006635~fatty acid beta-oxidation	5	7.57576	7.06435e-06	P16219, P11310, P23786, P30084, Q13011	62	28	13528	38.9631	0.00579009	0.00193377	0.0108819
UP_SEQ_FEATURE	site:Important for catalytic activity	4	6.06061	8.08017e-06	P30084, P21397, Q13011, Q16836	66	12	19113	96.5303	0.00177606	0.000177749	0.0102851
KEGG_PATHWAY	hsa00380:Tryptophan metabolism	6	9.09091	1.41742e-05	P30084, P21397, Q92947, P04040, Q16836, P05091	42	40	5085	18.1607	0.00094923	0.000237392	0.0145366
GOTERM_BP_FAT	GO:0009062~fatty acid catabolic process	5	7.57576	1.9783e-05	P16219, P11310, P23786, P30084, Q13011	62	36	13528	30.3047	0.0161303	0.00270663	0.0304709
GOTERM_BP_FAT	GO:0019395~fatty acid oxidation	5	7.57576	2.73459e-05	P16219, P11310, P23786, P30084, Q13011	62	39	13528	27.9735	0.0222279	0.00280589	0.0421174
GOTERM_BP_FAT	GO:0034440~lipid oxidation	5	7.57576	2.73459e-05	P16219, P11310, P23786, P30084, Q13011	62	39	13528	27.9735	0.0222279	0.00280589	0.0421174
GOTERM_MF_FAT	GO:0050660~FAD binding	6	9.09091	2.90626e-05	P16219, O95831, P31040, P11310, Q92947	66	72	12983	16.3927	0.00663333	0.0013302	0.0372272
UP_SEQ_FEATURE	binding site:FAD	4	6.06061	5.52021e-05	P16219, O95831, Q92947	66	22	19113	52.6529	0.0120713	0.00101155	0.0702461
UP_SEQ_FEATURE	binding site:FAD; via carbonyl oxygen	3	4.54545	6.80297e-05	O95831, Q92947	66	4	19113	217.193	0.0148556	0.00115065	0.0865632
GOTERM_BP_FAT	GO:0046395~carboxylic acid catabolic process	6	9.09091	0.000140199	P16219, P00367, P11310, P23786, P30084, Q13011	62	111	13528	11.7942	0.108858	0.00955833	0.215755
GOTERM_BP_FAT	GO:0016054~organic acid catabolic process	6	9.09091	0.000140199	P16219, P00367, P11310, P23786, P30084, Q13011	62	111	13528	11.7942	0.108858	0.00955833	0.215755
SP_PIR_KEYWORDS	lipid metabolism	6	9.09091	0.000157718	P16219, P11310, P23786, P30084, Q13011, Q16836	66	151	19235	11.5804	0.0316649	0.00267783	0.198144
GOTERM_BP_FAT	GO:0030258~lipid modification	5	7.57576	0.000259832	P16219, P11310, P23786, P30084, Q13011	62	69	13528	15.8111	0.192337	0.0106237	0.399517
GOTERM_BP_FAT	GO:0044242~cellular lipid catabolic process	5	7.57576	0.000376649	P16219, P11310, P23786, P30084, Q13011	62	76	13528	14.3548	0.266306	0.013977	0.578647
PIR_SUPERFAMILY	PIRSF000182:acyl-CoA dehydrogenase	3	4.54545	0.000634192	P16219, P11310, Q92947	50	6	7396	73.96	0.0306071	0.0154225	0.606408
INTERPRO	IPR006089:Acyl-CoA dehydrogenase, conserved site	3	4.54545	0.000661106	P16219, P11310, Q92947	66	10	16659	75.7227	0.117495	0.0307644	0.817856
INTERPRO	IPR006092:Acyl-CoA dehydrogenase, N-terminal	3	4.54545	0.000805985	P16219, P11310, Q92947	66	11	16659	68.8388	0.141349	0.0300187	0.996263
INTERPRO	IPR006090:Acyl-CoA oxidase/dehydrogenase, type 1	3	4.54545	0.00113729	P16219, P11310, Q92947	66	13	16659	58.2483	0.193515	0.0352102	1.40313
INTERPRO	IPR013786:Acyl-CoA dehydrogenase/oxidase, N-terminal	3	4.54545	0.0013235	P16219, P11310, Q92947	66	14	16659	54.0877	0.221439	0.0351265	1.63114
INTERPRO	IPR006091:Acyl-CoA oxidase/dehydrogenase, central region	3	4.54545	0.00152328	P16219, P11310, Q92947	66	15	16659	50.4818	0.250328	0.0353742	1.87522
INTERPRO	IPR013764:Acyl-CoA oxidase/dehydrogenase, type1/2, C-terminal	3	4.54545	0.00152328	P16219, P11310, Q92947	66	15	16659	50.4818	0.250328	0.0353742	1.87522
GOTERM_BP_FAT	GO:0006631~fatty acid metabolic process	6	9.09091	0.00195544	P16219, P11310, P23786, P30084, Q13011, Q16836	62	198	13528	6.61193	0.799902	0.0623306	2.97025
INTERPRO	IPR013027:FAD-dependent pyridine nucleotide-disulphide oxidoreductase	3	4.54545	0.00245595	O95831, P31040	66	19	16659	39.8541	0.371705	0.0503277	3.00735
GOTERM_MF_FAT	GO:0003995~acyl-CoA dehydrogenase activity	3	4.54545	0.00248489	P16219, P11310, Q92947	66	15	12983	39.3424	0.434332	0.0613432	3.13722
UP_SEQ_FEATURE	binding site:Substrate; via carbonyl oxygen	3	4.54545	0.00351134	P16219, P11310, Q92947	66	26	19113	33.4143	0.538768	0.0420808	4.37882
KEGG_PATHWAY	hsa00310:Lysine degradation	4	6.06061	0.00512426	P30084, Q92947, Q16836, P05091	42	44	5085	11.0065	0.291219	0.0557535	5.1327
UP_SEQ_FEATURE	active site:Proton acceptor	8	12.1212	0.00685642	P16219, P31040, P11310, P00352, P23786, P06733, Q92947, P05091	66	658	19113	3.52086	0.779885	0.0664869	8.38531
GOTERM_BP_FAT	GO:0016042~lipid catabolic process	5	7.57576	0.0076517	P16219, P11310, P23786, P30084, Q13011	62	173	13528	6.30617	0.998189	0.160867	11.1593
KEGG_PATHWAY	hsa00410:beta-Alanine metabolism	3	4.54545	0.0132321	P11310, P30084, P05091	42	22	5085	16.5097	0.590357	0.119703	12.7697
KEGG_PATHWAY	hsa00640:Propanoate metabolism	3	4.54545	0.0270088	P11310, P30084, P05091	42	32	5085	11.3504	0.840303	0.204918	24.4836
GOTERM_BP_FAT	GO:0009725~response to hormone stimulus	3	4.54545	0.495911	P16219, P54868, P05091	62	367	13528	1.7836	1	0.996414	99.9974
GOTERM_BP_FAT	GO:0009719~response to endogenous stimulus	3	4.54545	0.549148	P16219, P54868, P05091	62	405	13528	1.61625	1	0.998266	99.9995
Annotation Cluster 4	Enrichment Score: 3.770506096082747
Category	Term	Count	%	PValue	Genes	List Total	Pop Hits	Pop Total	Fold Enrichment	Bonferroni	Benjamini	FDR
GOTERM_BP_FAT	GO:0043066~negative regulation of apoptosis	10	15.1515	2.71293e-05	P09525, P02768, P10809, P04179, P30048, P52565, P05783, P04040, Q96P09, P38646	62	354	13528	6.16366	0.0220538	0.00318073	0.0417839
GOTERM_BP_FAT	GO:0043069~negative regulation of programmed cell death	10	15.1515	3.02888e-05	P09525, P02768, P10809, P04179, P30048, P52565, P05783, P04040, Q96P09, P38646	62	359	13528	6.07781	0.0245904	0.00276259	0.0466489
GOTERM_BP_FAT	GO:0060548~negative regulation of cell death	10	15.1515	3.09568e-05	P09525, P02768, P10809, P04179, P30048, P52565, P05783, P04040, Q96P09, P38646	62	360	13528	6.06093	0.0251259	0.00254146	0.0476776
GOTERM_BP_FAT	GO:0042981~regulation of apoptosis	13	19.697	0.000209645	O95831, P30101, P02768, P09525, P10809, P04179, P30048, P52565, P05783, P04040, Q96P09, P38646	62	804	13528	3.52801	0.158312	0.011424	0.322466
GOTERM_BP_FAT	GO:0043067~regulation of programmed cell death	13	19.697	0.000229815	O95831, P30101, P02768, P09525, P10809, P04179, P30048, P52565, P05783, P04040, Q96P09, P38646	62	812	13528	3.49325	0.172155	0.011052	0.353438
GOTERM_BP_FAT	GO:0010941~regulation of cell death	13	19.697	0.000237796	O95831, P30101, P02768, P09525, P10809, P04179, P30048, P52565, P05783, P04040, Q96P09, P38646	62	815	13528	3.48039	0.17757	0.0102363	0.365692
GOTERM_BP_FAT	GO:0006916~anti-apoptosis	5	7.57576	0.0138648	P09525, P04179, P52565, Q96P09, P38646	62	206	13528	5.29596	0.99999	0.244154	19.3521
Annotation Cluster 5	Enrichment Score: 3.57067883992289
Category	Term	Count	%	PValue	Genes	List Total	Pop Hits	Pop Total	Fold Enrichment	Bonferroni	Benjamini	FDR
GOTERM_MF_FAT	GO:0016836~hydro-lyase activity	6	9.09091	2.51261e-06	P00915, P30084, P06733, Q13011, P07954, Q99798	66	44	12983	26.8244	0.000575222	0.000143836	0.00321898
SP_PIR_KEYWORDS	lyase	5	7.57576	0.000682776	P00915, P30084, P06733, P07954, Q99798	66	118	19235	12.3491	0.130062	0.00924591	0.855179
SP_PIR_KEYWORDS	hydro-lyase	3	4.54545	0.00147997	P00915, P07954, Q99798	66	17	19235	51.4305	0.260763	0.0187064	1.84514
SP_PIR_KEYWORDS	carbon-oxygen lyase	3	4.54545	0.00205414	P00915, P07954, Q99798	66	20	19235	43.7159	0.342608	0.0230347	2.55251
Annotation Cluster 6	Enrichment Score: 3.2146298447569
Category	Term	Count	%	PValue	Genes	List Total	Pop Hits	Pop Total	Fold Enrichment	Bonferroni	Benjamini	FDR
GOTERM_BP_FAT	GO:0045333~cellular respiration	7	10.6061	4.6965e-06	P31040, P11177, P04179, P28331, P07954, P04040, Q99798	62	97	13528	15.7459	0.00385309	0.00192841	0.0072346
GOTERM_BP_FAT	GO:0006091~generation of precursor metabolites and energy	10	15.1515	1.02031e-05	P31040, P11177, P04179, P28331, P06733, Q13011, P07954, O75947, P04040, Q99798	62	313	13528	6.97104	0.00835195	0.00209456	0.0157165
GOTERM_BP_FAT	GO:0009060~aerobic respiration	5	7.57576	1.76442e-05	P31040, P11177, P07954, P04040, Q99798	62	35	13528	31.1705	0.014399	0.00289653	0.027177
GOTERM_BP_FAT	GO:0015980~energy derivation by oxidation of organic compounds	7	10.6061	4.4954e-05	P31040, P11177, P04179, P28331, P07954, P04040, Q99798	62	144	13528	10.6066	0.0362786	0.00335373	0.069228
GOTERM_BP_FAT	GO:0046356~acetyl-CoA catabolic process	4	6.06061	0.00014488	P31040, P11177, P07954, Q99798	62	23	13528	37.9467	0.112281	0.00911969	0.222951
GOTERM_BP_FAT	GO:0006099~tricarboxylic acid cycle	4	6.06061	0.00014488	P31040, P11177, P07954, Q99798	62	23	13528	37.9467	0.112281	0.00911969	0.222951
GOTERM_BP_FAT	GO:0009109~coenzyme catabolic process	4	6.06061	0.000210659	P31040, P11177, P07954, Q99798	62	26	13528	33.5682	0.159014	0.0107654	0.324022
GOTERM_BP_FAT	GO:0006084~acetyl-CoA metabolic process	4	6.06061	0.0003584	P31040, P11177, P07954, Q99798	62	31	13528	28.154	0.255214	0.0139333	0.550683
GOTERM_BP_FAT	GO:0051187~cofactor catabolic process	4	6.06061	0.0003584	P31040, P11177, P07954, Q99798	62	31	13528	28.154	0.255214	0.0139333	0.550683
KEGG_PATHWAY	hsa00020:Citrate cycle (TCA cycle)	4	6.06061	0.00187001	P31040, P11177, P07954, Q99798	42	31	5085	15.6221	0.117863	0.0247696	1.90142
SP_PIR_KEYWORDS	tricarboxylic acid cycle	3	4.54545	0.00226543	P31040, P07954, Q99798	66	21	19235	41.6342	0.3704	0.024057	2.81163
GOTERM_BP_FAT	GO:0006732~coenzyme metabolic process	5	7.57576	0.00498029	P31040, P11177, P04179, P07954, Q99798	62	153	13528	7.13051	0.983494	0.120367	7.40285
GOTERM_BP_FAT	GO:0051186~cofactor metabolic process	5	7.57576	0.0115265	P31040, P11177, P04179, P07954, Q99798	62	195	13528	5.59471	0.999927	0.221811	16.3555
SP_PIR_KEYWORDS	iron	3	4.54545	0.250524	P28331, P04040, Q99798	66	285	19235	3.06778	1	0.770245	97.3385
GOTERM_MF_FAT	GO:0005506~iron ion binding	3	4.54545	0.458718	P28331, P04040, Q99798	66	308	12983	1.91603	1	0.990771	99.9616
Annotation Cluster 7	Enrichment Score: 3.1533297379750356
Category	Term	Count	%	PValue	Genes	List Total	Pop Hits	Pop Total	Fold Enrichment	Bonferroni	Benjamini	FDR
UP_SEQ_FEATURE	region of interest:Coil 2	6	9.09091	2.54024e-06	P35900, Q03252, P02545, P05783, P05787, P35527	66	64	19113	27.1491	0.000558697	0.000139704	0.00323352
UP_SEQ_FEATURE	region of interest:Linker 1	6	9.09091	3.96955e-06	P35900, Q03252, P02545, P05783, P05787, P35527	66	70	19113	24.8221	0.000872923	0.000174645	0.00505288
UP_SEQ_FEATURE	region of interest:Coil 1B	6	9.09091	3.96955e-06	P35900, Q03252, P02545, P05783, P05787, P35527	66	70	19113	24.8221	0.000872923	0.000174645	0.00505288
UP_SEQ_FEATURE	region of interest:Coil 1A	6	9.09091	3.96955e-06	P35900, Q03252, P02545, P05783, P05787, P35527	66	70	19113	24.8221	0.000872923	0.000174645	0.00505288
UP_SEQ_FEATURE	region of interest:Rod	6	9.09091	4.25913e-06	P35900, Q03252, P02545, P05783, P05787, P35527	66	71	19113	24.4725	0.000936571	0.000156156	0.00542148
UP_SEQ_FEATURE	region of interest:Head	6	9.09091	4.88789e-06	P35900, Q03252, P02545, P05783, P05787, P35527	66	73	19113	23.802	0.00107476	0.000153608	0.00622181
UP_SEQ_FEATURE	region of interest:Tail	6	9.09091	5.58723e-06	P35900, Q03252, P02545, P05783, P05787, P35527	66	75	19113	23.1673	0.00122844	0.000136568	0.00711197
SP_PIR_KEYWORDS	Intermediate filament	6	9.09091	6.57634e-06	P35900, Q03252, P02545, P05783, P05787, P35527	66	78	19235	22.4184	0.00134068	0.000149053	0.00826916
INTERPRO	IPR018039:Intermediate filament protein, conserved site	6	9.09091	8.84404e-06	P35900, Q03252, P02545, P05783, P05787, P35527	66	72	16659	21.0341	0.00167013	0.00167013	0.0109818
INTERPRO	IPR016044:Filament	6	9.09091	8.84404e-06	P35900, Q03252, P02545, P05783, P05787, P35527	66	72	16659	21.0341	0.00167013	0.00167013	0.0109818
INTERPRO	IPR001664:Intermediate filament protein	6	9.09091	9.4659e-06	P35900, Q03252, P02545, P05783, P05787, P35527	66	73	16659	20.746	0.00178746	0.000894132	0.0117539
PIR_SUPERFAMILY	PIRSF002282:cytoskeletal keratin	6	9.09091	4.66348e-05	P35900, Q03252, P02545, P05783, P05787, P35527	50	61	7396	14.5495	0.00228255	0.00228255	0.0447043
UP_SEQ_FEATURE	region of interest:Linker 12	4	6.06061	0.00134888	P35900, P05783, P05787, P35527	66	64	19113	18.0994	0.256922	0.0183885	1.70353
GOTERM_CC_FAT	GO:0005882~intermediate filament	6	9.09091	0.00190502	P35900, Q03252, P02545, P05783, P05787, P35527	63	183	12782	6.65209	0.280992	0.0192178	2.30617
GOTERM_CC_FAT	GO:0045111~intermediate filament cytoskeleton	6	9.09091	0.0020939	P35900, Q03252, P02545, P05783, P05787, P35527	63	187	12782	6.5098	0.304152	0.0189045	2.53214
UP_SEQ_FEATURE	site:Stutter	3	4.54545	0.00561795	P02545, P05783, P05787	66	33	19113	26.3264	0.710452	0.0573127	6.92036
INTERPRO	IPR002957:Keratin, type I	3	4.54545	0.00732159	P35900, P05783, P35527	66	33	16659	22.9463	0.750643	0.109293	8.72127
SP_PIR_KEYWORDS	keratin	4	6.06061	0.0127976	P35900, P05783, P05787, P35527	66	144	19235	8.09554	0.927745	0.0997673	14.9527
GOTERM_CC_FAT	GO:0005856~cytoskeleton	13	19.697	0.0316601	O00151, P36405, P52565, P35527, P05787, P05783, P60709, Q16555, P35900, P40121, Q03252, P02545, Q14847	63	1381	12782	1.90989	0.996173	0.223524	32.5412
GOTERM_CC_FAT	GO:0045095~keratin filament	3	4.54545	0.0679453	P05783, P05787, P35527	63	88	12782	6.91667	0.999995	0.385482	57.7244
GOTERM_CC_FAT	GO:0044430~cytoskeletal part	9	13.6364	0.0879552	P35900, Q03252, P40121, P02545, P36405, P05783, P05787, P35527, Q14847	63	952	12782	1.91807	1	0.458057	67.5837
GOTERM_MF_FAT	GO:0005198~structural molecule activity	7	10.6061	0.0967855	P35900, Q03252, P02545, P05783, P05787, P35527, P60709	66	634	12983	2.1719	1	0.767053	72.8597
GOTERM_CC_FAT	GO:0043232~intracellular non-membrane-bounded organelle	18	27.2727	0.110477	O00151, P49411, P22626, P36405, P52565, Q02790, P05783, P35527, P05787, P60709, P38646, Q16555, P35900, Q03252, P40121, P02545, P48643, Q14847	63	2596	12782	1.40678	1	0.490898	76.1278
GOTERM_CC_FAT	GO:0043228~non-membrane-bounded organelle	18	27.2727	0.110477	O00151, P49411, P22626, P36405, P52565, Q02790, P05783, P35527, P05787, P60709, P38646, Q16555, P35900, Q03252, P40121, P02545, P48643, Q14847	63	2596	12782	1.40678	1	0.490898	76.1278
GOTERM_CC_FAT	GO:0048471~perinuclear region of cytoplasm	4	6.06061	0.163718	P07355, P02545, P05783, P35527	63	288	12782	2.8179	1	0.608312	88.7819
GOTERM_BP_FAT	GO:0007010~cytoskeleton organization	4	6.06061	0.313902	P35900, P05787, P35527, Q14847	62	436	13528	2.00178	1	0.970372	99.6983
SP_PIR_KEYWORDS	coiled coil	8	12.1212	0.530739	P35900, Q03252, P02545, O75351, P05783, P05787, P35527, Q86W92	66	2019	19235	1.15479	1	0.957144	99.9926
Annotation Cluster 8	Enrichment Score: 2.586264304553666
Category	Term	Count	%	PValue	Genes	List Total	Pop Hits	Pop Total	Fold Enrichment	Bonferroni	Benjamini	FDR
GOTERM_BP_FAT	GO:0045333~cellular respiration	7	10.6061	4.6965e-06	P31040, P11177, P04179, P28331, P07954, P04040, Q99798	62	97	13528	15.7459	0.00385309	0.00192841	0.0072346
GOTERM_BP_FAT	GO:0015980~energy derivation by oxidation of organic compounds	7	10.6061	4.4954e-05	P31040, P11177, P04179, P28331, P07954, P04040, Q99798	62	144	13528	10.6066	0.0362786	0.00335373	0.069228
GOTERM_BP_FAT	GO:0022904~respiratory electron transport chain	3	4.54545	0.0337191	P31040, P04179, P28331	62	64	13528	10.2278	1	0.431017	41.0449
GOTERM_BP_FAT	GO:0022900~electron transport chain	3	4.54545	0.0935118	P31040, P04179, P28331	62	114	13528	5.74194	1	0.763333	77.9619
KEGG_PATHWAY	hsa05016:Huntington's disease	4	6.06061	0.175951	P31040, P04179, P28331, O75947	42	180	5085	2.69048	0.999998	0.603928	86.26
Annotation Cluster 9	Enrichment Score: 2.586145506111784
Category	Term	Count	%	PValue	Genes	List Total	Pop Hits	Pop Total	Fold Enrichment	Bonferroni	Benjamini	FDR
UP_SEQ_FEATURE	nucleotide phosphate-binding region:NAD	5	7.57576	0.000130045	P00367, P00352, O60701, Q16836, P05091	66	76	19113	19.052	0.0282063	0.00204161	0.165413
SP_PIR_KEYWORDS	nad	6	9.09091	0.000445115	P00367, P00352, P28331, O60701, Q16836, P05091	66	189	19235	9.25204	0.0868213	0.00646641	0.558275
UP_SEQ_FEATURE	binding site:NAD	4	6.06061	0.000656423	P00367, P00352, O60701, Q16836	66	50	19113	23.1673	0.134511	0.00958447	0.832377
UP_SEQ_FEATURE	active site:Nucleophile	4	6.06061	0.0265683	P30101, P00352, O60701, P05091	66	189	19113	6.12891	0.997326	0.21098	29.02
INTERPRO	IPR016040:NAD(P)-binding domain	3	4.54545	0.116188	P00367, O60701, Q16836	66	150	16659	5.04818	1	0.833981	78.427
Annotation Cluster 10	Enrichment Score: 2.00012094919399
Category	Term	Count	%	PValue	Genes	List Total	Pop Hits	Pop Total	Fold Enrichment	Bonferroni	Benjamini	FDR
GOTERM_BP_FAT	GO:0008219~cell death	10	15.1515	0.00466467	O95831, P35900, P10809, P04179, P28331, P05783, P05787, P07339, Q96P09	62	719	13528	3.03468	0.978578	0.124122	6.94935
GOTERM_BP_FAT	GO:0016265~death	10	15.1515	0.00487992	O95831, P35900, P10809, P04179, P28331, P05783, P05787, P07339, Q96P09	62	724	13528	3.01372	0.982067	0.121653	7.25885
GOTERM_BP_FAT	GO:0006915~apoptosis	9	13.6364	0.00539442	O95831, P35900, P10809, P04179, P28331, P05783, P05787, Q96P09	62	602	13528	3.26203	0.988277	0.126052	7.99476
GOTERM_BP_FAT	GO:0012501~programmed cell death	9	13.6364	0.00588936	O95831, P35900, P10809, P04179, P28331, P05783, P05787, Q96P09	62	611	13528	3.21398	0.992214	0.133077	8.69753
SP_PIR_KEYWORDS	Apoptosis	4	6.06061	0.138085	O95831, P35900, Q96P09	66	381	19235	3.05973	1	0.589998	84.5656
Annotation Cluster 11	Enrichment Score: 1.833577049367693
Category	Term	Count	%	PValue	Genes	List Total	Pop Hits	Pop Total	Fold Enrichment	Bonferroni	Benjamini	FDR
GOTERM_BP_FAT	GO:0031667~response to nutrient levels	5	7.57576	0.0119311	P16219, P54868, P02768, P04179, P07339	62	197	13528	5.53791	0.999948	0.22352	16.8814
GOTERM_BP_FAT	GO:0042594~response to starvation	3	4.54545	0.015338	P16219, P02768, P07339	62	42	13528	15.5853	0.999997	0.26104	21.1883
GOTERM_BP_FAT	GO:0009991~response to extracellular stimulus	5	7.57576	0.0172512	P16219, P54868, P02768, P04179, P07339	62	220	13528	4.95894	0.999999	0.277542	23.5145
Annotation Cluster 12	Enrichment Score: 1.8301357553546473
Category	Term	Count	%	PValue	Genes	List Total	Pop Hits	Pop Total	Fold Enrichment	Bonferroni	Benjamini	FDR
GOTERM_BP_FAT	GO:0042743~hydrogen peroxide metabolic process	4	6.06061	0.000186951	P04179, P30048, P04040, Q99497	62	25	13528	34.911	0.142461	0.0109177	0.287606
GOTERM_BP_FAT	GO:0006800~oxygen and reactive oxygen species metabolic process	5	7.57576	0.000231924	P04179, P30048, P28331, P04040, Q99497	62	67	13528	16.2831	0.17359	0.0105365	0.356677
GOTERM_BP_FAT	GO:0051881~regulation of mitochondrial membrane potential	3	4.54545	0.00107162	P04179, P30048, P28331	62	11	13528	59.5073	0.585773	0.0375943	1.63812
GOTERM_MF_FAT	GO:0016209~antioxidant activity	4	6.06061	0.00165964	P02768, P04179, P30048, P04040	66	47	12983	16.7415	0.316394	0.0528892	2.10554
GOTERM_BP_FAT	GO:0042542~response to hydrogen peroxide	4	6.06061	0.00204023	P04179, P30048, P04040, Q99497	62	56	13528	15.5853	0.8134	0.0625283	3.09716
GOTERM_BP_FAT	GO:0000302~response to reactive oxygen species	4	6.06061	0.00467776	P04179, P30048, P04040, Q99497	62	75	13528	11.637	0.978808	0.120561	6.96819
GOTERM_BP_FAT	GO:0006979~response to oxidative stress	5	7.57576	0.00635498	O00151, P04179, P30048, P04040, Q99497	62	164	13528	6.65224	0.994702	0.139057	9.35407
GOTERM_BP_FAT	GO:0034614~cellular response to reactive oxygen species	3	4.54545	0.00802179	P04179, P30048, P04040	62	30	13528	21.8194	0.998667	0.163838	11.6684
GOTERM_BP_FAT	GO:0010035~response to inorganic substance	5	7.57576	0.0136407	P04179, P30048, P60709, P04040, Q99497	62	205	13528	5.32179	0.999988	0.245912	19.0694
GOTERM_BP_FAT	GO:0034599~cellular response to oxidative stress	3	4.54545	0.01604	P04179, P30048, P04040	62	43	13528	15.2228	0.999998	0.2659	22.0494
GOTERM_BP_FAT	GO:0019725~cellular homeostasis	7	10.6061	0.0181643	O95831, P30101, P04179, P30048, P28331, Q99497	62	466	13528	3.27759	1	0.284556	24.602
GOTERM_BP_FAT	GO:0042391~regulation of membrane potential	4	6.06061	0.0225321	P04179, P30048, P28331, Q99497	62	134	13528	6.51324	1	0.334519	29.6067
GOTERM_BP_FAT	GO:0042592~homeostatic process	8	12.1212	0.0512177	O95831, P30101, P04179, P30048, P28331, P07954, Q99497	62	751	13528	2.3243	1	0.564432	55.5105
GOTERM_BP_FAT	GO:0006873~cellular ion homeostasis	4	6.06061	0.237806	P04179, P30048, P28331, Q99497	62	374	13528	2.33362	1	0.942832	98.4751
GOTERM_BP_FAT	GO:0055082~cellular chemical homeostasis	4	6.06061	0.245041	P04179, P30048, P28331, Q99497	62	380	13528	2.29677	1	0.946323	98.6834
GOTERM_BP_FAT	GO:0050801~ion homeostasis	4	6.06061	0.280469	P04179, P30048, P28331, Q99497	62	409	13528	2.13392	1	0.960086	99.3721
GOTERM_BP_FAT	GO:0048878~chemical homeostasis	4	6.06061	0.407993	P04179, P30048, P28331, Q99497	62	512	13528	1.70464	1	0.991221	99.9689
GOTERM_BP_FAT	GO:0045449~regulation of transcription	6	9.09091	0.995046	O00151, P04179, P30048, O75494, P06733, P04040	62	2601	13528	0.50333	1	1	100
Annotation Cluster 13	Enrichment Score: 1.4499632331919918
Category	Term	Count	%	PValue	Genes	List Total	Pop Hits	Pop Total	Fold Enrichment	Bonferroni	Benjamini	FDR
GOTERM_MF_FAT	GO:0051082~unfolded protein binding	6	9.09091	0.000270234	P62937, P11142, P10809, P48643, O75494, P38646	66	115	12983	10.2632	0.0600155	0.0102623	0.345658
GOTERM_BP_FAT	GO:0006457~protein folding	6	9.09091	0.00119237	P62937, P11142, P10809, Q02790, P48643, P38646	62	177	13528	7.39639	0.624957	0.0400395	1.82113
SP_PIR_KEYWORDS	Chaperone	5	7.57576	0.00201062	P11142, P10809, P48643, P38646, Q99497	66	158	19235	9.22277	0.336735	0.0238624	2.49907
GOTERM_MF_FAT	GO:0000166~nucleotide binding	22	33.3333	0.00230302	P00367, O75351, P49411, P22626, P36405, Q02790, P14866, O75494, P60709, O60701, P04040, P38646, P16219, O95831, P31040, P11142, P11310, P10809, P48643, Q15382, Q92947	66	2245	12983	1.92769	0.410216	0.063869	2.91071
SP_PIR_KEYWORDS	host-virus interaction	5	7.57576	0.0157602	P62937, P11142, P10809, P05783, P05787	66	285	19235	5.11297	0.960863	0.117187	18.1069
SP_PIR_KEYWORDS	stress response	3	4.54545	0.0209919	P11142, P10809, P38646	66	66	19235	13.2472	0.986805	0.148107	23.4154
GOTERM_MF_FAT	GO:0017076~purine nucleotide binding	17	25.7576	0.0247066	P00367, O75351, P49411, P36405, Q02790, P60709, P38646, O95831, P16219, P31040, P11142, P11310, P10809, P48643, Q15382, Q92947	66	1918	12983	1.74354	0.996749	0.405959	27.4217
GOTERM_MF_FAT	GO:0001883~purine nucleoside binding	15	22.7273	0.025101	P00367, O75351, P36405, Q02790, P60709, P38646, O95831, P16219, P31040, P11142, P11310, P10809, P48643, Q92947	66	1601	12983	1.84302	0.997037	0.38438	27.7969
GOTERM_MF_FAT	GO:0001882~nucleoside binding	15	22.7273	0.0264606	P00367, O75351, P36405, Q02790, P60709, P38646, O95831, P16219, P31040, P11142, P11310, P10809, P48643, Q92947	66	1612	12983	1.83045	0.997847	0.37649	29.0763
GOTERM_MF_FAT	GO:0030554~adenyl nucleotide binding	14	21.2121	0.0466616	P00367, O75351, Q02790, P60709, P38646, O95831, P16219, P31040, P11142, P11310, P10809, P48643, Q92947	66	1577	12983	1.74633	0.999982	0.542341	45.7844
SP_PIR_KEYWORDS	nucleotide-binding	10	15.1515	0.112893	P00367, P11142, O75351, P49411, P10809, P36405, P48643, Q15382, P60709, P38646	66	1686	19235	1.72858	1	0.523133	77.8272
GOTERM_CC_FAT	GO:0009986~cell surface	4	6.06061	0.23823	P50395, P11142, P10809, P38646	63	348	12782	2.33206	1	0.700923	96.4189
SP_PIR_KEYWORDS	atp-binding	7	10.6061	0.290337	P00367, P11142, O75351, P10809, P48643, P60709, P38646	66	1326	19235	1.53852	1	0.818493	98.6602
GOTERM_MF_FAT	GO:0032553~ribonucleotide binding	11	16.6667	0.439642	P00367, P11142, O75351, P49411, P10809, P36405, Q02790, P48643, Q15382, P60709, P38646	66	1836	12983	1.17856	1	0.989679	99.9401
GOTERM_MF_FAT	GO:0032555~purine ribonucleotide binding	11	16.6667	0.439642	P00367, P11142, O75351, P49411, P10809, P36405, Q02790, P48643, Q15382, P60709, P38646	66	1836	12983	1.17856	1	0.989679	99.9401
GOTERM_MF_FAT	GO:0005524~ATP binding	8	12.1212	0.619625	P00367, P11142, O75351, P10809, Q02790, P48643, P60709, P38646	66	1477	12983	1.06547	1	0.998778	99.9996
GOTERM_MF_FAT	GO:0032559~adenyl ribonucleotide binding	8	12.1212	0.634275	P00367, P11142, O75351, P10809, Q02790, P48643, P60709, P38646	66	1497	12983	1.05123	1	0.998858	99.9997
Annotation Cluster 14	Enrichment Score: 1.3823952806973456
Category	Term	Count	%	PValue	Genes	List Total	Pop Hits	Pop Total	Fold Enrichment	Bonferroni	Benjamini	FDR
INTERPRO	IPR017936:Thioredoxin-like	4	6.06061	0.000369221	O95831, P30101, P30048	66	36	16659	28.0455	0.0674156	0.0229967	0.457526
SP_PIR_KEYWORDS	Redox-active center	4	6.06061	0.000384822	O95831, P30101, P30048	66	42	19235	27.7561	0.0755153	0.0060217	0.482822
GOTERM_CC_FAT	GO:0005758~mitochondrial intermembrane space	4	6.06061	0.00069231	O95831, P28331, P04040	63	36	12782	22.5432	0.112912	0.0091739	0.843813
GOTERM_CC_FAT	GO:0031970~organelle envelope lumen	4	6.06061	0.00109034	O95831, P28331, P04040	63	42	12782	19.3228	0.171991	0.0125033	1.32598
GOTERM_BP_FAT	GO:0045454~cell redox homeostasis	4	6.06061	0.0028582	O95831, P30101, P30048	62	63	13528	13.8536	0.904898	0.0834522	4.3135
GOTERM_BP_FAT	GO:0033554~cellular response to stress	9	13.6364	0.00372692	O95831, P35900, P02768, P04179, P30048, Q9UMS4, P07339, P04040	62	566	13528	3.46951	0.953544	0.103822	5.58964
INTERPRO	IPR017937:Thioredoxin, conserved site	3	4.54545	0.00458641	O95831, P30101	66	26	16659	29.1241	0.580556	0.0832152	5.54854
GOTERM_CC_FAT	GO:0005788~endoplasmic reticulum lumen	4	6.06061	0.00684883	O95831, P30101, O75356	63	80	12782	10.1444	0.695451	0.0577137	8.06511
INTERPRO	IPR012335:Thioredoxin fold	4	6.06061	0.00719804	O95831, P30101, P30048	66	101	16659	9.9964	0.744708	0.116728	8.58009
GOTERM_MF_FAT	GO:0016667~oxidoreductase activity, acting on sulfur group of donors	3	4.54545	0.0162349	O95831, P30048	66	39	12983	15.1317	0.976442	0.312595	18.9173
UP_SEQ_FEATURE	short sequence motif:Prevents secretion from ER	3	4.54545	0.0172032	O95831, P30101	66	59	19113	14.725	0.978021	0.147062	19.8197
GOTERM_BP_FAT	GO:0019725~cellular homeostasis	7	10.6061	0.0181643	O95831, P30101, P04179, P30048, P28331, Q99497	62	466	13528	3.27759	1	0.284556	24.602
GOTERM_BP_FAT	GO:0042592~homeostatic process	8	12.1212	0.0512177	O95831, P30101, P04179, P30048, P28331, P07954, Q99497	62	751	13528	2.3243	1	0.564432	55.5105
GOTERM_BP_FAT	GO:0006974~response to DNA damage stimulus	4	6.06061	0.236605	O95831, P04179, Q9UMS4	62	373	13528	2.33988	1	0.943984	98.4376
GOTERM_CC_FAT	GO:0044432~endoplasmic reticulum part	4	6.06061	0.236937	O95831, P30101, O75356	63	347	12782	2.33878	1	0.708028	96.3438
GOTERM_BP_FAT	GO:0043065~positive regulation of apoptosis	4	6.06061	0.306451	O95831, P30101, P10809	62	430	13528	2.02971	1	0.970951	99.6437
GOTERM_BP_FAT	GO:0043068~positive regulation of programmed cell death	4	6.06061	0.310176	O95831, P30101, P10809	62	433	13528	2.01564	1	0.97125	99.672
GOTERM_BP_FAT	GO:0010942~positive regulation of cell death	4	6.06061	0.31266	O95831, P30101, P10809	62	435	13528	2.00638	1	0.971056	99.6898
SP_PIR_KEYWORDS	endoplasmic reticulum	4	6.06061	0.434924	O95831, P30101, O75356	66	713	19235	1.635	1	0.920448	99.9236
GOTERM_CC_FAT	GO:0005783~endoplasmic reticulum	5	7.57576	0.6944	O95831, P30101, O75356, P04040	63	960	12782	1.05671	1	0.988419	99.9999
SP_PIR_KEYWORDS	hydrolase	4	6.06061	0.905227	P30101, O75356, P07339, O95571	66	1555	19235	0.749683	1	0.999813	100
UP_SEQ_FEATURE	disulfide bond	6	9.09091	0.971803	O95831, P30101, P02768, P30048, P07339	66	2819	19113	0.616369	1	1	100
SP_PIR_KEYWORDS	signal	7	10.6061	0.973398	O95831, P30101, O75356, P02768, P04179, P07339	66	3250	19235	0.627716	1	0.999997	100
UP_SEQ_FEATURE	signal peptide	7	10.6061	0.974696	O95831, P30101, O75356, P02768, P04179, P07339	66	3250	19113	0.623734	1	1	100
SP_PIR_KEYWORDS	disulfide bond	6	9.09091	0.977351	O95831, P30101, P02768, P30048, P07339	66	2924	19235	0.598029	1	0.999998	100
Annotation Cluster 15	Enrichment Score: 1.3363202727619756
Category	Term	Count	%	PValue	Genes	List Total	Pop Hits	Pop Total	Fold Enrichment	Bonferroni	Benjamini	FDR
GOTERM_CC_FAT	GO:0042470~melanosome	5	7.57576	0.000900402	P07355, P30101, P40121, P11142, P07339	63	89	12782	11.3983	0.144304	0.0110697	1.09616
GOTERM_CC_FAT	GO:0048770~pigment granule	5	7.57576	0.000900402	P07355, P30101, P40121, P11142, P07339	63	89	12782	11.3983	0.144304	0.0110697	1.09616
GOTERM_CC_FAT	GO:0016023~cytoplasmic membrane-bounded vesicle	7	10.6061	0.0497519	P07355, P30101, P40121, P11142, P02768, P10809, P07339	63	550	12782	2.58222	0.999854	0.318767	46.4429
GOTERM_CC_FAT	GO:0031988~membrane-bounded vesicle	7	10.6061	0.0565259	P07355, P30101, P40121, P11142, P02768, P10809, P07339	63	568	12782	2.50039	0.999958	0.342576	50.9318
GOTERM_CC_FAT	GO:0031410~cytoplasmic vesicle	7	10.6061	0.090044	P07355, P30101, P40121, P11142, P02768, P10809, P07339	63	642	12782	2.21218	1	0.453705	68.4805
GOTERM_CC_FAT	GO:0031982~vesicle	7	10.6061	0.105088	P07355, P30101, P40121, P11142, P02768, P10809, P07339	63	670	12782	2.11973	1	0.484361	74.2964
GOTERM_CC_FAT	GO:0044421~extracellular region part	3	4.54545	0.952684	P07355, P02768, P10809	63	960	12782	0.634028	1	0.999943	100
GOTERM_CC_FAT	GO:0005576~extracellular region	5	7.57576	0.992094	P07355, P62937, P02768, P10809, P07339	63	2010	12782	0.504699	1	1	100
Annotation Cluster 16	Enrichment Score: 1.2589601677698554
Category	Term	Count	%	PValue	Genes	List Total	Pop Hits	Pop Total	Fold Enrichment	Bonferroni	Benjamini	FDR
GOTERM_CC_FAT	GO:0005769~early endosome	4	6.06061	0.00809385	P07355, O75351, P10809, P30048	63	85	12782	9.54771	0.754862	0.0647573	9.4654
GOTERM_BP_FAT	GO:0010033~response to organic substance	7	10.6061	0.10517	P16219, P11142, P54868, O75351, P10809, P30048, P05091	62	721	13528	2.11838	1	0.781804	81.9458
GOTERM_CC_FAT	GO:0005768~endosome	4	6.06061	0.196369	P07355, O75351, P10809, P30048	63	315	12782	2.57637	1	0.640188	93.1089
Annotation Cluster 17	Enrichment Score: 1.108872673837103
Category	Term	Count	%	PValue	Genes	List Total	Pop Hits	Pop Total	Fold Enrichment	Bonferroni	Benjamini	FDR
UP_SEQ_FEATURE	lipid moiety-binding region:S-farnesyl cysteine	3	4.54545	0.0130442	Q03252, P02545, Q15382	66	51	19113	17.0348	0.944346	0.118025	15.3917
SP_PIR_KEYWORDS	prenylation	3	4.54545	0.0976937	Q03252, P02545, Q15382	66	156	19235	5.6046	1	0.491606	72.5467
SP_PIR_KEYWORDS	lipoprotein	4	6.06061	0.369911	Q03252, P02545, P36405, Q15382	66	642	19235	1.81582	1	0.876797	99.6997
Annotation Cluster 18	Enrichment Score: 0.9786097495116334
Category	Term	Count	%	PValue	Genes	List Total	Pop Hits	Pop Total	Fold Enrichment	Bonferroni	Benjamini	FDR
SP_PIR_KEYWORDS	nucleotide binding	3	4.54545	0.0508333	P49411, P36405, Q15382	66	107	19235	8.1712	0.999976	0.307187	48.1091
SP_PIR_KEYWORDS	P-loop	3	4.54545	0.0586539	P49411, P36405, Q15382	66	116	19235	7.53723	0.999996	0.337028	53.2364
SP_PIR_KEYWORDS	gtp-binding	4	6.06061	0.100085	P00367, P49411, P36405, Q15382	66	329	19235	3.54334	1	0.489456	73.4478
GOTERM_MF_FAT	GO:0005525~GTP binding	5	7.57576	0.115664	P00367, P49411, P36405, Q02790, Q15382	66	372	12983	2.64398	1	0.809057	79.2944
GOTERM_MF_FAT	GO:0032561~guanyl ribonucleotide binding	5	7.57576	0.124132	P00367, P49411, P36405, Q02790, Q15382	66	382	12983	2.57477	1	0.81478	81.6958
GOTERM_MF_FAT	GO:0019001~guanyl nucleotide binding	5	7.57576	0.124132	P00367, P49411, P36405, Q02790, Q15382	66	382	12983	2.57477	1	0.81478	81.6958
UP_SEQ_FEATURE	nucleotide phosphate-binding region:GTP	3	4.54545	0.265428	P49411, P36405, Q15382	66	295	19113	2.94499	1	0.919011	98.029
Annotation Cluster 19	Enrichment Score: 0.9102437670368664
Category	Term	Count	%	PValue	Genes	List Total	Pop Hits	Pop Total	Fold Enrichment	Bonferroni	Benjamini	FDR
GOTERM_BP_FAT	GO:0046907~intracellular transport	7	10.6061	0.07473	P30101, P11142, O75351, P23786, P05783, O75494, P38646	62	657	13528	2.32474	1	0.693429	69.7744
GOTERM_BP_FAT	GO:0006913~nucleocytoplasmic transport	3	4.54545	0.156148	P30101, O75494, P38646	62	156	13528	4.19603	1	0.875438	92.6861
GOTERM_BP_FAT	GO:0051169~nuclear transport	3	4.54545	0.159308	P30101, O75494, P38646	62	158	13528	4.14292	1	0.877258	93.0968
Annotation Cluster 20	Enrichment Score: 0.8600958064855415
Category	Term	Count	%	PValue	Genes	List Total	Pop Hits	Pop Total	Fold Enrichment	Bonferroni	Benjamini	FDR
GOTERM_BP_FAT	GO:0046034~ATP metabolic process	3	4.54545	0.0813003	O75351, P28331, O75947	62	105	13528	6.2341	1	0.718413	72.9169
GOTERM_BP_FAT	GO:0009205~purine ribonucleoside triphosphate metabolic process	3	4.54545	0.0976951	O75351, P28331, O75947	62	117	13528	5.59471	1	0.772936	79.4775
GOTERM_BP_FAT	GO:0009199~ribonucleoside triphosphate metabolic process	3	4.54545	0.0991013	O75351, P28331, O75947	62	118	13528	5.54729	1	0.77215	79.9647
GOTERM_BP_FAT	GO:0009144~purine nucleoside triphosphate metabolic process	3	4.54545	0.104783	O75351, P28331, O75947	62	122	13528	5.36542	1	0.786079	81.8253
GOTERM_BP_FAT	GO:0009141~nucleoside triphosphate metabolic process	3	4.54545	0.11788	O75351, P28331, O75947	62	131	13528	4.9968	1	0.815515	85.5168
GOTERM_BP_FAT	GO:0009150~purine ribonucleotide metabolic process	3	4.54545	0.128339	O75351, P28331, O75947	62	138	13528	4.74334	1	0.838145	87.9476
GOTERM_BP_FAT	GO:0009259~ribonucleotide metabolic process	3	4.54545	0.142092	O75351, P28331, O75947	62	147	13528	4.45293	1	0.856028	90.5666
GOTERM_BP_FAT	GO:0006163~purine nucleotide metabolic process	3	4.54545	0.204625	O75351, P28331, O75947	62	186	13528	3.51925	1	0.92407	97.0601
SP_PIR_KEYWORDS	transport	7	10.6061	0.50058	P31040, O75351, P23786, P28331, O75947, Q14847, Q13228	66	1670	19235	1.2216	1	0.947703	99.9838
Annotation Cluster 21	Enrichment Score: 0.7962520379834742
Category	Term	Count	%	PValue	Genes	List Total	Pop Hits	Pop Total	Fold Enrichment	Bonferroni	Benjamini	FDR
SP_PIR_KEYWORDS	mitochondrion inner membrane	4	6.06061	0.0275818	P31040, P23786, P28331, O75947	66	193	19235	6.04019	0.996673	0.184355	29.6511
KEGG_PATHWAY	hsa05012:Parkinson's disease	4	6.06061	0.0831676	P31040, P28331, O75947, Q99497	42	128	5085	3.78348	0.997025	0.410734	58.9575
GOTERM_CC_FAT	GO:0044455~mitochondrial membrane part	3	4.54545	0.123016	P31040, P28331, O75947	63	125	12782	4.86933	1	0.519319	79.9343
KEGG_PATHWAY	hsa05016:Huntington's disease	4	6.06061	0.175951	P31040, P04179, P28331, O75947	42	180	5085	2.69048	0.999998	0.603928	86.26
KEGG_PATHWAY	hsa00190:Oxidative phosphorylation	3	4.54545	0.282203	P31040, P28331, O75947	42	130	5085	2.79396	1	0.750536	96.6649
KEGG_PATHWAY	hsa05010:Alzheimer's disease	3	4.54545	0.380427	P31040, P28331, O75947	42	163	5085	2.22831	1	0.848434	99.2627
SP_PIR_KEYWORDS	transport	7	10.6061	0.50058	P31040, O75351, P23786, P28331, O75947, Q14847, Q13228	66	1670	19235	1.2216	1	0.947703	99.9838
Annotation Cluster 22	Enrichment Score: 0.78531136620965
Category	Term	Count	%	PValue	Genes	List Total	Pop Hits	Pop Total	Fold Enrichment	Bonferroni	Benjamini	FDR
UP_SEQ_FEATURE	metal ion-binding site:Magnesium	3	4.54545	0.0593132	P36405, Q15382, P06733	66	116	19113	7.48942	0.999999	0.40392	54.0832
SP_PIR_KEYWORDS	magnesium	4	6.06061	0.187833	O75356, P36405, Q15382, P06733	66	442	19235	2.63746	1	0.692396	92.6915
GOTERM_MF_FAT	GO:0000287~magnesium ion binding	4	6.06061	0.395498	O75356, P36405, Q15382, P06733	66	452	12983	1.74082	1	0.983701	99.8417
Annotation Cluster 23	Enrichment Score: 0.6885636549995938
Category	Term	Count	%	PValue	Genes	List Total	Pop Hits	Pop Total	Fold Enrichment	Bonferroni	Benjamini	FDR
GOTERM_BP_FAT	GO:0006006~glucose metabolic process	3	4.54545	0.151432	P11177, P06733, O60701	62	153	13528	4.2783	1	0.870633	92.0304
GOTERM_BP_FAT	GO:0019318~hexose metabolic process	3	4.54545	0.214534	P11177, P06733, O60701	62	192	13528	3.40927	1	0.931599	97.5764
GOTERM_BP_FAT	GO:0005996~monosaccharide metabolic process	3	4.54545	0.264603	P11177, P06733, O60701	62	222	13528	2.94856	1	0.954084	99.1214
Annotation Cluster 24	Enrichment Score: 0.6730422503044603
Category	Term	Count	%	PValue	Genes	List Total	Pop Hits	Pop Total	Fold Enrichment	Bonferroni	Benjamini	FDR
SMART	SM00360:RRM	3	4.54545	0.0520915	P22626, P14866, O75494	17	211	9079	7.59325	0.656973	0.656973	33.4464
GOTERM_CC_FAT	GO:0030529~ribonucleoprotein complex	6	9.09091	0.103902	P11142, P22626, P14866, Q15382, Q9UMS4, P60709	63	515	12782	2.36375	1	0.49228	73.8767
GOTERM_BP_FAT	GO:0008380~RNA splicing	4	6.06061	0.136303	P22626, P14866, O75494, Q9UMS4	62	284	13528	3.07315	1	0.847719	89.5367
GOTERM_BP_FAT	GO:0000375~RNA splicing, via transesterification reactions	3	4.54545	0.151432	P22626, P14866, O75494	62	153	13528	4.2783	1	0.870633	92.0304
GOTERM_BP_FAT	GO:0000377~RNA splicing, via transesterification reactions with bulged adenosine as nucleophile	3	4.54545	0.151432	P22626, P14866, O75494	62	153	13528	4.2783	1	0.870633	92.0304
GOTERM_BP_FAT	GO:0000398~nuclear mRNA splicing, via spliceosome	3	4.54545	0.151432	P22626, P14866, O75494	62	153	13528	4.2783	1	0.870633	92.0304
SP_PIR_KEYWORDS	mrna splicing	3	4.54545	0.157239	P22626, O75494, Q9UMS4	66	209	19235	4.18334	1	0.631054	88.3651
GOTERM_BP_FAT	GO:0006397~mRNA processing	4	6.06061	0.176097	P22626, P14866, O75494, Q9UMS4	62	321	13528	2.71892	1	0.897164	94.9407
INTERPRO	IPR000504:RNA recognition motif, RNP-1	3	4.54545	0.199049	P22626, P14866, O75494	66	211	16659	3.58875	1	0.950034	93.6468
INTERPRO	IPR012677:Nucleotide-binding, alpha-beta plait	3	4.54545	0.201891	P22626, P14866, O75494	66	213	16659	3.55506	1	0.941658	93.921
SP_PIR_KEYWORDS	mrna processing	3	4.54545	0.219306	P22626, O75494, Q9UMS4	66	260	19235	3.36276	1	0.726101	95.5538
GOTERM_BP_FAT	GO:0016071~mRNA metabolic process	4	6.06061	0.233006	P22626, P14866, O75494, Q9UMS4	62	370	13528	2.35885	1	0.943254	98.3202
GOTERM_CC_FAT	GO:0031981~nuclear lumen	10	15.1515	0.266889	Q03252, O00151, P02545, P22626, Q02790, P14866, P48643, O75494, Q9UMS4, P60709	63	1450	12782	1.39923	1	0.738868	97.76
GOTERM_CC_FAT	GO:0005654~nucleoplasm	6	9.09091	0.42733	O00151, P22626, P14866, O75494, Q9UMS4, P60709	63	882	12782	1.3802	1	0.893833	99.8909
GOTERM_BP_FAT	GO:0006396~RNA processing	4	6.06061	0.450301	P22626, P14866, O75494, Q9UMS4	62	547	13528	1.59557	1	0.994358	99.9901
SP_PIR_KEYWORDS	rna-binding	3	4.54545	0.54836	P22626, P14866, O75494	66	540	19235	1.61911	1	0.960956	99.9954
GOTERM_MF_FAT	GO:0003723~RNA binding	3	4.54545	0.881578	P22626, P14866, O75494	66	718	12983	0.821917	1	0.999996	100
Annotation Cluster 25	Enrichment Score: 0.5890171315868692
Category	Term	Count	%	PValue	Genes	List Total	Pop Hits	Pop Total	Fold Enrichment	Bonferroni	Benjamini	FDR
GOTERM_BP_FAT	GO:0065003~macromolecular complex assembly	6	9.09091	0.17977	P40121, P10809, P04179, Q02790, O75494, P04040	62	665	13528	1.96866	1	0.89917	95.2772
GOTERM_BP_FAT	GO:0006461~protein complex assembly	5	7.57576	0.192838	P40121, P10809, P04179, Q02790, P04040	62	505	13528	2.16033	1	0.913343	96.3123
GOTERM_BP_FAT	GO:0070271~protein complex biogenesis	5	7.57576	0.192838	P40121, P10809, P04179, Q02790, P04040	62	505	13528	2.16033	1	0.913343	96.3123
GOTERM_BP_FAT	GO:0043933~macromolecular complex subunit organization	6	9.09091	0.215373	P40121, P10809, P04179, Q02790, O75494, P04040	62	710	13528	1.84389	1	0.929934	97.616
GOTERM_BP_FAT	GO:0034622~cellular macromolecular complex assembly	3	4.54545	0.4219	P10809, Q02790, O75494	62	318	13528	2.05843	1	0.992526	99.9784
GOTERM_BP_FAT	GO:0034621~cellular macromolecular complex subunit organization	3	4.54545	0.481275	P10809, Q02790, O75494	62	357	13528	1.83356	1	0.995703	99.9959
Annotation Cluster 26	Enrichment Score: 0.5617238996320649
Category	Term	Count	%	PValue	Genes	List Total	Pop Hits	Pop Total	Fold Enrichment	Bonferroni	Benjamini	FDR
GOTERM_BP_FAT	GO:0006259~DNA metabolic process	7	10.6061	0.0260024	O95831, P62937, P10809, P04179, Q9UMS4, Q86W92	62	506	13528	3.01849	1	0.357235	33.3597
GOTERM_BP_FAT	GO:0006974~response to DNA damage stimulus	4	6.06061	0.236605	O95831, P04179, Q9UMS4	62	373	13528	2.33988	1	0.943984	98.4376
SP_PIR_KEYWORDS	dna-binding	4	6.06061	0.958359	O95831, P06733, Q9UMS4	66	1868	19235	0.624067	1	0.999989	100
GOTERM_MF_FAT	GO:0003677~DNA binding	8	12.1212	0.960593	O95831, P02768, P10809, P22626, P06733, Q9UMS4, Q86W92	66	2331	12983	0.675117	1	1	100
Annotation Cluster 27	Enrichment Score: 0.5294236769009589
Category	Term	Count	%	PValue	Genes	List Total	Pop Hits	Pop Total	Fold Enrichment	Bonferroni	Benjamini	FDR
GOTERM_CC_FAT	GO:0000323~lytic vacuole	3	4.54545	0.272944	O75351, P07339, P04040	63	211	12782	2.88468	1	0.739454	97.9762
GOTERM_CC_FAT	GO:0005764~lysosome	3	4.54545	0.272944	O75351, P07339, P04040	63	211	12782	2.88468	1	0.739454	97.9762
GOTERM_CC_FAT	GO:0005773~vacuole	3	4.54545	0.346403	O75351, P07339, P04040	63	252	12782	2.41534	1	0.826518	99.4503
Annotation Cluster 28	Enrichment Score: 0.5137861777397902
Category	Term	Count	%	PValue	Genes	List Total	Pop Hits	Pop Total	Fold Enrichment	Bonferroni	Benjamini	FDR
GOTERM_MF_FAT	GO:0005083~small GTPase regulator activity	4	6.06061	0.157717	P07355, P50395, P00352, P52565	66	274	12983	2.87171	1	0.873651	88.9081
GOTERM_MF_FAT	GO:0005096~GTPase activator activity	3	4.54545	0.301886	P50395, P00352, P52565	66	220	12983	2.68244	1	0.967581	98.9989
GOTERM_MF_FAT	GO:0030695~GTPase regulator activity	4	6.06061	0.329522	P07355, P50395, P00352, P52565	66	404	12983	1.94764	1	0.974315	99.4033
GOTERM_MF_FAT	GO:0060589~nucleoside-triphosphatase regulator activity	4	6.06061	0.341942	P07355, P50395, P00352, P52565	66	413	12983	1.9052	1	0.97492	99.5304
GOTERM_MF_FAT	GO:0008047~enzyme activator activity	3	4.54545	0.502933	P50395, P00352, P52565	66	335	12983	1.7616	1	0.99428	99.9871
Annotation Cluster 29	Enrichment Score: 0.4603482413550169
Category	Term	Count	%	PValue	Genes	List Total	Pop Hits	Pop Total	Fold Enrichment	Bonferroni	Benjamini	FDR
GOTERM_BP_FAT	GO:0046907~intracellular transport	7	10.6061	0.07473	P30101, P11142, O75351, P23786, P05783, O75494, P38646	62	657	13528	2.32474	1	0.693429	69.7744
GOTERM_BP_FAT	GO:0015031~protein transport	6	9.09091	0.259097	P30101, P50395, O75351, P05783, P38646, Q13228	62	762	13528	1.71806	1	0.952322	99.0144
GOTERM_BP_FAT	GO:0045184~establishment of protein localization	6	9.09091	0.265154	P30101, P50395, O75351, P05783, P38646, Q13228	62	769	13528	1.70242	1	0.9527	99.1315
GOTERM_BP_FAT	GO:0008104~protein localization	6	9.09091	0.366418	P30101, P50395, O75351, P05783, P38646, Q13228	62	882	13528	1.48431	1	0.984519	99.9115
GOTERM_BP_FAT	GO:0006886~intracellular protein transport	3	4.54545	0.506005	P30101, P05783, P38646	62	374	13528	1.75022	1	0.996598	99.9981
GOTERM_BP_FAT	GO:0034613~cellular protein localization	3	4.54545	0.557197	P30101, P05783, P38646	62	411	13528	1.59265	1	0.998402	99.9996
GOTERM_BP_FAT	GO:0070727~cellular macromolecule localization	3	4.54545	0.561184	P30101, P05783, P38646	62	414	13528	1.58111	1	0.998417	99.9997
GOTERM_CC_FAT	GO:0019898~extrinsic to membrane	3	4.54545	0.697449	P50395, O75351, Q13228	63	494	12782	1.23212	1	0.987729	100
Annotation Cluster 30	Enrichment Score: 0.37122590162458974
Category	Term	Count	%	PValue	Genes	List Total	Pop Hits	Pop Total	Fold Enrichment	Bonferroni	Benjamini	FDR
GOTERM_CC_FAT	GO:0030424~axon	3	4.54545	0.18018	P60709, Q99497, Q16555	63	159	12782	3.82809	1	0.625438	91.2042
GOTERM_CC_FAT	GO:0043005~neuron projection	3	4.54545	0.497196	P60709, Q99497, Q16555	63	342	12782	1.77973	1	0.928871	99.9778
GOTERM_CC_FAT	GO:0042995~cell projection	3	4.54545	0.859189	P60709, Q99497, Q16555	63	697	12782	0.873266	1	0.998867	100
Annotation Cluster 31	Enrichment Score: 0.3262842034061985
Category	Term	Count	%	PValue	Genes	List Total	Pop Hits	Pop Total	Fold Enrichment	Bonferroni	Benjamini	FDR
GOTERM_BP_FAT	GO:0006812~cation transport	4	6.06061	0.457444	O75351, P23786, Q02790, O75947	62	553	13528	1.57825	1	0.994381	99.9919
GOTERM_BP_FAT	GO:0006811~ion transport	5	7.57576	0.458497	O75351, P23786, Q02790, O75947, Q14847	62	768	13528	1.42053	1	0.994172	99.9921
SP_PIR_KEYWORDS	transport	7	10.6061	0.50058	P31040, O75351, P23786, P28331, O75947, Q14847, Q13228	66	1670	19235	1.2216	1	0.947703	99.9838
Annotation Cluster 32	Enrichment Score: 0.15555110024544244
Category	Term	Count	%	PValue	Genes	List Total	Pop Hits	Pop Total	Fold Enrichment	Bonferroni	Benjamini	FDR
GOTERM_MF_FAT	GO:0004175~endopeptidase activity	3	4.54545	0.564125	P30101, P06733, P07339	66	375	12983	1.5737	1	0.997375	99.9976
GOTERM_MF_FAT	GO:0070011~peptidase activity, acting on L-amino acid peptides	3	4.54545	0.767398	P30101, P06733, P07339	66	549	12983	1.07493	1	0.99988	100
GOTERM_MF_FAT	GO:0008233~peptidase activity	3	4.54545	0.78877	P30101, P06733, P07339	66	574	12983	1.02811	1	0.999915	100
Annotation Cluster 33	Enrichment Score: 0.09369792835536679
Category	Term	Count	%	PValue	Genes	List Total	Pop Hits	Pop Total	Fold Enrichment	Bonferroni	Benjamini	FDR
SP_PIR_KEYWORDS	metal-binding	13	19.697	0.298076	O00151, P00915, P02768, P36405, P06733, P04040, O95571, Q96P09, P04179, Q15382, P28331, Q99798, Q14847	66	2972	19235	1.2748	1	0.81346	98.8328
SP_PIR_KEYWORDS	zinc	6	9.09091	0.875972	O00151, P00915, P02768, O95571, Q14847, Q96P09	66	2189	19235	0.798829	1	0.999566	100
GOTERM_MF_FAT	GO:0046872~metal ion binding	16	24.2424	0.955134	P07355, O00151, O75356, P00915, P02768, P36405, P06733, P04040, O95571, Q96P09, P09525, P04179, P28331, Q15382, Q99798, Q14847	66	4140	12983	0.76024	1	1	100
GOTERM_MF_FAT	GO:0046914~transition metal ion binding	10	15.1515	0.956583	O00151, P00915, P02768, P04179, P28331, O95571, P04040, Q99798, Q14847, Q96P09	66	2785	12983	0.706327	1	1	100
GOTERM_MF_FAT	GO:0043169~cation binding	16	24.2424	0.959716	P07355, O00151, O75356, P00915, P02768, P36405, P06733, P04040, O95571, Q96P09, P09525, P04179, P28331, Q15382, Q99798, Q14847	66	4179	12983	0.753145	1	1	100
GOTERM_MF_FAT	GO:0043167~ion binding	16	24.2424	0.966189	P07355, O00151, O75356, P00915, P02768, P36405, P06733, P04040, O95571, Q96P09, P09525, P04179, P28331, Q15382, Q99798, Q14847	66	4241	12983	0.742135	1	1	100
GOTERM_MF_FAT	GO:0008270~zinc ion binding	5	7.57576	0.998403	O00151, P00915, O95571, Q14847, Q96P09	66	2311	12983	0.4256	1	1	100
